# Supplementary material for: Probing the Phytochemical Composition and Antioxidant Activity of Moringa oleifera under Ideal Germination Conditions
Source: Plants (Basel). 2023 Aug 21;12(16):3010. doi: 10.3390/plants12163010 (PMC10459117; doi:10.3390/plants12163010)
Supplement: Supplementary file 1 [file plants-12-03010-s001.zip]

Archive with 1 entries (1 files):
- plants-2445170-supplementary.pdf
